# Supplementary material for: CARD8 inflammasome activation during HIV-1 cell-to-cell transmission
Source: eLife. 2025 Jun 16;13:RP102676. doi: 10.7554/eLife.102676 (PMC12169848; doi:10.7554/eLife.102676)
Supplement: Figure 3—source data 2. [file elife-102676-fig3-data2.zip]

Archive with 8 entries (8 files):
- Donor 7-9/Fig3C-source data 2 Original files for western blot analysis displayed in Figure 3C.tif
- __MACOSX/Donor 7-9/._Fig3C-source data 2 Original files for western blot analysis displayed in Figure 3C.tif
- Donor 7-9/Fig3C-source data 3 Original files for western blot analysis displayed in Figure 3C.tif
- __MACOSX/Donor 7-9/._Fig3C-source data 3 Original files for western blot analysis displayed in Figure 3C.tif
- Donor 10-11/Fig3C-source data 4 Original files for western blot analysis displayed in Figure 3C.tif
- __MACOSX/Donor 10-11/._Fig3C-source data 4 Original files for western blot analysis displayed in Figure 3C.tif
- Donor 10-11/Fig3C-source data 5 Original files for western blot analysis displayed in Figure 3C.tif
- __MACOSX/Donor 10-11/._Fig3C-source data 5 Original files for western blot analysis displayed in Figure 3C.tif
