# Supplementary material for: CARD8 inflammasome activation during HIV-1 cell-to-cell transmission
Source: eLife. 2025 Jun 16;13:RP102676. doi: 10.7554/eLife.102676 (PMC12169848; doi:10.7554/eLife.102676)
Supplement: Figure 5—source data 2. [file elife-102676-fig5-data2.zip]

Archive with 6 entries (6 files):
- Fig5-source data 2 Original files for western blot analysis displayed in Figure 5A.tif
- __MACOSX/._Fig5-source data 2 Original files for western blot analysis displayed in Figure 5A.tif
- Fig5-source data 3 Original files for western blot analysis displayed in Figure 5A.tif
- __MACOSX/._Fig5-source data 3 Original files for western blot analysis displayed in Figure 5A.tif
- Fig5-source data 4 Original files for western blot analysis displayed in Figure 5A.tif
- __MACOSX/._Fig5-source data 4 Original files for western blot analysis displayed in Figure 5A.tif
